# Supplementary material for: Effects of plant diversity and abiotic factors on the multifunctionality of an arid desert ecosystem
Source: PLoS One. 2022 Jun 10;17(6):e0266320. doi: 10.1371/journal.pone.0266320 (PMC9187101; doi:10.1371/journal.pone.0266320)
Supplement: S1 Data — (XLSX) [file pone.0266320.s001.xlsx]

## Sheet: Fig2
Sample sites	Species amount	Species name
41	8	haloxylon_ammodendron
41	56	reaumuria_soongarica
41	5	tamarix_chinensis
41	26	apocynum_venetum
41	31	kalidium_caspicum
41	15	nitraria_roborowskii
41	17	kalidium_foliatum
41	417	salsola_collina
41	325	suaeda_salsa
41	3	phragmites_australis
Q1-1	55	reaumuria_soongarica
Q1-1	92	apocynum_venetum
Q1-1	47	kalidium_caspicum
Q1-1	4	tamarix_chinensis
Q1-1	54	phragmites_australis
Q1-1	17	nitraria_roborowskii
Q1-1	21	kalidium_foliatum
Q1-1	876	salsola_collina
Q1-1	2	alhagi_sparsifolia
Q1-2	4	haloxylon_ammodendron
Q1-2	49	reaumuria_soongarica
Q1-2	86	phragmites_australis
Q1-2	5	nitraria_roborowskii
Q1-2	246	apocynum_venetum
Q1-2	81	kalidium_caspicum
Q1-2	1	tamarix_chinensis
Q1-2	42	alhagi_sparsifolia
Q1-2	38700	suaeda_salsa
Q1-2	6300	salsola_collina
Q1-3	19800	suaeda_salsa
Q1-3	26	haloxylon_ammodendron
Q1-3	76	reaumuria_soongarica
Q1-3	34	kalidium_caspicum
Q1-3	30	nitraria_roborowskii
Q1-3	5	populus_euphratica
Q1-3	18	apocynum_venetum
Q1-3	1	tamarix_chinensis
Q1-3	84	phragmites_australis
Q1-3	18	kalidium_foliatum
Q1-3	7200	salsola_collina
Q1-3	1	suaeda_microphylla
Q1-3	8	alhagi_sparsifolia
Q1-4	56	reaumuria_soongarica
Q1-4	95	apocynum_venetum
Q1-4	25	haloxylon_ammodendron
Q1-4	2	populus_euphratica
Q1-4	1008	suaeda_salsa
Q1-4	26	alhagi_sparsifolia
Q1-4	74	phragmites_australis
Q1-4	35	kalidium_caspicum
Q1-4	33	kalidium_foliatum
Q1-4	27	salsola_collina
Q1-4	36	nitraria_roborowskii
Q1-5	3	populus_euphratica
Q1-5	39	apocynum_venetum
Q1-5	861	salsola_collina
Q1-5	36	reaumuria_soongarica
Q1-5	24	phragmites_australis
Q1-5	16	alhagi_sparsifolia
Q1-5	14	haloxylon_ammodendron
Q1-5	7	nitraria_roborowskii
Q1-5	654	suaeda_salsa
Q1-5	18	kalidium_caspicum
Q1-5	3	suaeda_microphylla
Q1-5	6	kalidium_foliatum
Q1-6	4	populus_euphratica
Q1-6	42	apocynum_venetum
Q1-6	5	nitraria_roborowskii
Q1-6	267	phragmites_australis
Q1-6	7	haloxylon_ammodendron
Q1-6	53	alhagi_sparsifolia
Q1-6	7	reaumuria_soongarica
Q1-6	28800	salsola_collina
Q1-6	21600	suaeda_salsa
Q1-7	208	apocynum_venetum
Q1-7	26	haloxylon_ammodendron
Q1-7	43	reaumuria_soongarica
Q1-7	3	populus_euphratica
Q1-7	13	nitraria_roborowskii
Q1-7	17	alhagi_sparsifolia
Q1-7	22	kalidium_caspicum
Q1-7	18900	salsola_collina
Q1-7	98	phragmites_australis
Q1-7	5	suaeda_microphylla
Q1-8	6	populus_euphratica
Q1-8	37	reaumuria_soongarica
Q1-8	67	kalidium_foliatum
Q1-8	7	phragmites_australis
Q1-8	32	alhagi_sparsifolia
Q1-8	5	haloxylon_ammodendron
Q1-8	999	suaeda_salsa
Q1-8	14	nitraria_roborowskii
Q1-8	41	kalidium_caspicum
Q1-8	15	apocynum_venetum
Q1-8	39	salsola_collina
Q1-8	1	halostachys_belangeriana
Q2-1	154	apocynum_venetum
Q2-1	11	reaumuria_soongarica
Q2-1	13	haloxylon_ammodendron
Q2-1	141	phragmites_australis
Q2-1	13	nitraria_roborowskii
Q2-1	868	salsola_collina
Q2-1	1	alhagi_sparsifolia
Q2-2	12	haloxylon_ammodendron
Q2-2	468	apocynum_venetum
Q2-2	87	reaumuria_soongarica
Q2-2	1	tamarix_chinensis
Q2-2	17	nitraria_roborowskii
Q2-2	16	kalidium_foliatum
Q2-2	36	kalidium_caspicum
Q2-2	612	phragmites_australis
Q2-2	18000	salsola_collina
Q2-2	11700	suaeda_salsa
Q2-2	1	suaeda_microphylla
Q2-3	46	apocynum_venetum
Q2-3	23	alhagi_sparsifolia
Q2-3	14	haloxylon_ammodendron
Q2-3	3	populus_euphratica
Q2-3	582	salsola_collina
Q2-3	43	phragmites_australis
Q2-3	11	suaeda_microphylla
Q2-3	38	reaumuria_soongarica
Q2-3	4	kalidium_caspicum
Q2-3	25	nitraria_roborowskii
Q2-3	1680	suaeda_salsa
Q2-4	27	kalidium_caspicum
Q2-4	78	apocynum_venetum
Q2-4	22500	salsola_collina
Q2-4	15	nitraria_roborowskii
Q2-4	32	reaumuria_soongarica
Q2-4	2	populus_euphratica
Q2-4	17	haloxylon_ammodendron
Q2-4	396	phragmites_australis
Q2-4	19	alhagi_sparsifolia
Q2-4	1	suaeda_microphylla
Q2-5	2	populus_euphratica
Q2-5	1	kalidium_caspicum
Q2-5	4	alhagi_sparsifolia
Q2-6	21	apocynum_venetum
Q2-6	75	phragmites_australis
Q2-6	32	reaumuria_soongarica
Q2-6	11	alhagi_sparsifolia
Q2-6	19	haloxylon_ammodendron
Q2-6	42	kalidium_caspicum
Q2-6	16	nitraria_roborowskii
Q2-6	36	kalidium_foliatum
Q2-6	1513	suaeda_salsa
Q2-6	129	salsola_collina
Q2-7	21	reaumuria_soongarica
Q2-7	24	kalidium_caspicum
Q2-7	37	apocynum_venetum
Q2-7	51	alhagi_sparsifolia
Q2-7	17	haloxylon_ammodendron
Q2-7	1	populus_euphratica
Q2-7	153	phragmites_australis
Q2-7	11	kalidium_foliatum
Q2-7	17	nitraria_roborowskii
Q2-7	2033	suaeda_salsa
Q2-7	47	salsola_collina
Q2-8	84	phragmites_australis
Q2-8	57	reaumuria_soongarica
Q2-8	15	nitraria_roborowskii
Q2-8	19	alhagi_sparsifolia
Q2-8	84	apocynum_venetum
Q2-8	12	kalidium_caspicum
Q2-8	9	haloxylon_ammodendron
Q2-8	6	populus_euphratica
Q2-8	12	kalidium_foliatum
Q2-8	3	tamarix_chinensis
Q2-8	16200	suaeda_salsa
Q2-8	4500	salsola_collina
Q3-1	11	haloxylon_ammodendron
Q3-1	19	apocynum_venetum
Q3-1	23	kalidium_caspicum
Q3-1	51	reaumuria_soongarica
Q3-1	27	phragmites_australis
Q3-1	5	tamarix_chinensis
Q3-1	32	nitraria_roborowskii
Q3-1	6180	suaeda_salsa
Q3-1	3	alhagi_sparsifolia
Q3-1	8	kalidium_foliatum
Q3-2	21	tamarix_chinensis
Q3-2	75	reaumuria_soongarica
Q3-2	2	populus_euphratica
Q3-2	9	nitraria_roborowskii
Q3-2	16	alhagi_sparsifolia
Q3-2	5	haloxylon_ammodendron
Q3-2	1	kalidium_caspicum
Q3-2	16	apocynum_venetum
Q3-2	7200	salsola_collina
Q3-2	8100	suaeda_salsa
Q3-2	2	kalidium_foliatum
Q3-2	192	chenopodium_glaucum
Q3-2	3	phragmites_australis
Q3-3	2	suaeda_microphylla
Q3-4	58	kalidium_foliatum
Q3-4	32	apocynum_venetum
Q3-4	65	alhagi_sparsifolia
Q3-4	53	reaumuria_soongarica
Q3-4	58	kalidium_caspicum
Q3-4	15	nitraria_roborowskii
Q3-4	6	haloxylon_ammodendron
Q3-4	49	phragmites_australis
Q3-4	6	populus_euphratica
Q3-4	1343	salsola_collina
Q3-4	1	tamarix_chinensis
Q3-4	1	halostachys_belangeriana
Q3-5	53	kalidium_foliatum
Q3-5	30	haloxylon_ammodendron
Q3-5	47	reaumuria_soongarica
Q3-5	58	kalidium_caspicum
Q3-5	74	phragmites_australis
Q3-5	57	apocynum_venetum
Q3-5	54	alhagi_sparsifolia
Q3-5	4	populus_euphratica
Q3-5	395	salsola_collina
Q3-5	26	nitraria_roborowskii
Q3-5	4	suaeda_microphylla
Q3-6	93	apocynum_venetum
Q3-6	63	phragmites_australis
Q3-6	115	kalidium_foliatum
Q3-6	44	reaumuria_soongarica
Q3-6	37	alhagi_sparsifolia
Q3-6	12	kalidium_caspicum
Q3-6	15300	suaeda_microphylla
Q3-6	6	haloxylon_ammodendron
Q3-6	13	nitraria_roborowskii
Q3-6	1	tamarix_chinensis
Q3-7	121	apocynum_venetum
Q3-7	11	nitraria_roborowskii
Q3-7	21	reaumuria_soongarica
Q3-7	25	alhagi_sparsifolia
Q3-7	9	kalidium_foliatum
Q3-7	27	kalidium_caspicum
Q3-7	39	phragmites_australis
Q3-7	14	karelinia_caspia
Q3-7	2	populus_euphratica
Q3-7	9	haloxylon_ammodendron
Q3-7	29700	suaeda_salsa
Q3-7	8	salsola_collina
Q3-8	41	nitraria_roborowskii
Q3-8	44	haloxylon_ammodendron
Q3-8	31	kalidium_caspicum
Q3-8	27	kalidium_foliatum
Q3-8	9	populus_euphratica
Q3-8	19	karelinia_caspia
Q3-8	17	glycyrrhiza_uralensis
Q3-8	21	alhagi_sparsifolia
Q3-8	1649	suaeda_salsa
Q3-8	1605	salsola_collina
Q3-8	19	reaumuria_soongarica
Q3-8	9	suaeda_microphylla
Q3-8	76	apocynum_venetum
Q3-8	17	chenopodium_glaucum
Q4-1	26	alhagi_sparsifolia
Q4-1	41	apocynum_venetum
Q4-1	65	reaumuria_soongarica
Q4-1	39	kalidium_foliatum
Q4-1	42	kalidium_caspicum
Q4-1	14	phragmites_australis
Q4-1	19	haloxylon_ammodendron
Q4-1	16	nitraria_roborowskii
Q4-1	2522	suaeda_salsa
Q4-1	1313	salsola_collina
Q4-2	8	haloxylon_ammodendron
Q4-2	3	populus_euphratica
Q4-2	31	kalidium_caspicum
Q4-2	1	kalidium_foliatum
Q4-2	33	reaumuria_soongarica
Q4-2	70	phragmites_australis
Q4-2	21	alhagi_sparsifolia
Q4-2	28800	salsola_collina
Q4-2	7	nitraria_roborowskii
Q4-2	8	apocynum_venetum
Q4-3	29700	salsola_collina
Q4-3	65	phragmites_australis
Q4-3	16	nitraria_roborowskii
Q4-3	38	haloxylon_ammodendron
Q4-3	48	alhagi_sparsifolia
Q4-3	10	populus_euphratica
Q4-3	41	apocynum_venetum
Q4-3	4	suaeda_microphylla
Q4-3	1	kalidium_caspicum
Q4-3	95	suaeda_salsa
Q4-3	5	reaumuria_soongarica
Q4-3	1	tamarix_chinensis
Q4-4	1995	salsola_collina
Q4-4	39	kalidium_caspicum
Q4-4	34	apocynum_venetum
Q4-4	27	reaumuria_soongarica
Q4-4	109	phragmites_australis
Q4-4	37	kalidium_foliatum
Q4-4	25	alhagi_sparsifolia
Q4-4	7	haloxylon_ammodendron
Q4-4	7	nitraria_roborowskii
Q4-4	1	suaeda_microphylla
Q4-5	83	kalidium_foliatum
Q4-5	16200	suaeda_salsa
Q4-5	468	phragmites_australis
Q4-5	2	populus_euphratica
Q4-5	4	haloxylon_ammodendron
Q4-5	60	apocynum_venetum
Q4-5	18	nitraria_roborowskii
Q4-5	29	kalidium_caspicum
Q4-5	51	alhagi_sparsifolia
Q4-5	108	reaumuria_soongarica
Q4-5	70	salsola_collina
Q4-6	289	apocynum_venetum
Q4-6	113	alhagi_sparsifolia
Q4-6	61	kalidium_caspicum
Q4-6	45	reaumuria_soongarica
Q4-6	57	kalidium_foliatum
Q4-6	7	nitraria_roborowskii
Q4-6	912	suaeda_salsa
Q4-6	81	phragmites_australis
Q4-6	6	karelinia_caspia
Q4-6	7	populus_euphratica
Q4-6	1	tamarix_chinensis
Q4-6	119	salsola_collina
Q4-6	16	haloxylon_ammodendron
Q4-7	17	glycyrrhiza_uralensis
Q4-7	54	haloxylon_ammodendron
Q4-7	84	apocynum_venetum
Q4-7	2686	salsola_collina
Q4-7	29	karelinia_caspia
Q4-7	8	populus_euphratica
Q4-7	1016	suaeda_salsa
Q4-7	38	alhagi_sparsifolia
Q4-7	18	nitraria_roborowskii
Q4-7	103	phragmites_australis
Q4-7	37	reaumuria_soongarica
Q4-7	12	kalidium_foliatum
Q4-7	6	suaeda_microphylla
Q4-8	36	glycyrrhiza_uralensis
Q4-8	504	salsola_collina
Q4-8	216	karelinia_caspia
Q4-8	252	phragmites_australis
Q4-8	216	apocynum_venetum
Q4-8	17	populus_euphratica
Q4-8	36	haloxylon_ammodendron
Q4-8	36	nitraria_roborowskii
Q4-8	72	alhagi_sparsifolia
Q4-8	1	kalidium_caspicum
Q4-8	900	suaeda_salsa
Q5-1	1	populus_euphratica
Q5-1	23	haloxylon_ammodendron
Q5-1	47	kalidium_caspicum
Q5-1	24	nitraria_roborowskii
Q5-1	23	reaumuria_soongarica
Q5-1	25	alhagi_sparsifolia
Q5-1	80	phragmites_australis
Q5-1	1	suaeda_microphylla
Q5-1	1	karelinia_caspia
Q5-1	1746	salsola_collina
Q5-1	113	suaeda_salsa
Q5-1	17	apocynum_venetum
Q5-2	25	haloxylon_ammodendron
Q5-2	30	reaumuria_soongarica
Q5-2	23	alhagi_sparsifolia
Q5-2	1	kalidium_caspicum
Q5-2	3	nitraria_roborowskii
Q5-2	3	populus_euphratica
Q5-2	17	apocynum_venetum
Q5-2	197	phragmites_australis
Q5-2	27000	salsola_collina
Q5-2	3	suaeda_microphylla
Q5-3	34200	salsola_collina
Q5-3	38	kalidium_caspicum
Q5-3	9	haloxylon_ammodendron
Q5-3	13	nitraria_roborowskii
Q5-3	16	reaumuria_soongarica
Q5-3	24	alhagi_sparsifolia
Q5-3	5	halimodendron_halodendron
Q5-3	27	karelinia_caspia
Q5-3	1	populus_euphratica
Q5-3	15	apocynum_venetum
Q5-3	3	kalidium_foliatum
Q5-3	10	phragmites_australis
Q5-4	69	karelinia_caspia
Q5-4	39	alhagi_sparsifolia
Q5-4	22	phragmites_australis
Q5-4	9	kalidium_foliatum
Q5-4	38	nitraria_roborowskii
Q5-4	36	haloxylon_ammodendron
Q5-4	7	apocynum_venetum
Q5-4	3	suaeda_microphylla
Q5-4	702	suaeda_salsa
Q5-4	1	halimodendron_halodendron
Q5-4	24	reaumuria_soongarica
Q5-4	7	populus_euphratica
Q5-4	2108	salsola_collina
Q5-4	13	kalidium_caspicum
Q5-5	5	populus_euphratica
Q5-5	247	karelinia_caspia
Q5-5	41	haloxylon_ammodendron
Q5-5	9	alhagi_sparsifolia
Q5-5	35	apocynum_venetum
Q5-5	4	kalidium_caspicum
Q5-5	6	nitraria_roborowskii
Q5-5	24300	salsola_collina
Q5-5	83	phragmites_australis
Q5-5	7	reaumuria_soongarica
Q5-5	3	suaeda_microphylla
Q5-6	1904	suaeda_salsa
Q5-6	59	karelinia_caspia
Q5-6	192	apocynum_venetum
Q5-6	153	phragmites_australis
Q5-6	54	alhagi_sparsifolia
Q5-6	1853	salsola_collina
Q5-6	14	populus_euphratica
Q5-6	26	nitraria_roborowskii
Q5-6	3	haloxylon_ammodendron
Q5-6	1	suaeda_microphylla
Q5-6	7	kalidium_foliatum
Q5-6	1	glycyrrhiza_uralensis
Q5-7	9	glycyrrhiza_uralensis
Q5-7	33	karelinia_caspia
Q5-7	39	phragmites_australis
Q5-7	468	suaeda_salsa
Q5-7	1305	salsola_collina
Q5-7	13	nitraria_roborowskii
Q5-7	49	apocynum_venetum
Q5-7	9	haloxylon_ammodendron
Q5-7	10	populus_euphratica
Q5-7	4	alhagi_sparsifolia
Q5-7	4	suaeda_microphylla
Q5-7	24	kalidium_foliatum
Q5-8	5	haloxylon_ammodendron
Q5-8	7	tamarix_chinensis
Q5-8	36000	salsola_collina
Q5-8	23	nitraria_roborowskii
Q5-8	15	kalidium_foliatum
Q5-8	62	phragmites_australis
Q5-8	1	kalidium_caspicum
Q5-8	130	karelinia_caspia
Q5-8	38	apocynum_venetum
Q5-8	8	halocnemum_strobilaceum
Q5-8	16	glycyrrhiza_uralensis
Q5-8	8	suaeda_microphylla
Q6-1	13	haloxylon_ammodendron
Q6-1	7	nitraria_roborowskii
Q6-1	11	kalidium_foliatum
Q6-1	47	alhagi_sparsifolia
Q6-1	39	phragmites_australis
Q6-1	13	apocynum_venetum
Q6-1	9	karelinia_caspia
Q6-1	15	kalidium_caspicum
Q6-1	16	reaumuria_soongarica
Q6-1	2	populus_euphratica
Q6-1	1368	salsola_collina
Q6-1	1	suaeda_microphylla
Q6-1	5	suaeda_salsa
Q6-2	18	kalidium_foliatum
Q6-2	19	apocynum_venetum
Q6-2	9	reaumuria_soongarica
Q6-2	40	alhagi_sparsifolia
Q6-2	70	haloxylon_ammodendron
Q6-2	50	karelinia_caspia
Q6-2	3	kalidium_caspicum
Q6-2	18	nitraria_roborowskii
Q6-2	4	populus_euphratica
Q6-2	16	phragmites_australis
Q6-2	27000	salsola_collina
Q6-2	1	halimodendron_halodendron
Q6-2	2	suaeda_microphylla
Q6-2	6	halocnemum_strobilaceum
Q6-3	11	haloxylon_ammodendron
Q6-3	21	apocynum_venetum
Q6-3	84	karelinia_caspia
Q6-3	10	kalidium_foliatum
Q6-3	9	kalidium_caspicum
Q6-3	3	reaumuria_soongarica
Q6-3	45	halocnemum_strobilaceum
Q6-3	8	halimodendron_halodendron
Q6-3	4	nitraria_roborowskii
Q6-3	20700	salsola_collina
Q6-3	48	alhagi_sparsifolia
Q6-3	60	phragmites_australis
Q6-3	8	populus_euphratica
Q6-3	4	suaeda_microphylla
Q6-3	11	tamarix_chinensis
Q6-3	12600	suaeda_salsa
Q6-4	15	haloxylon_ammodendron
Q6-4	49	karelinia_caspia
Q6-4	27	alhagi_sparsifolia
Q6-4	3	halimodendron_halodendron
Q6-4	5	populus_euphratica
Q6-4	20	nitraria_roborowskii
Q6-4	53	phragmites_australis
Q6-4	13	glycyrrhiza_uralensis
Q6-4	1284	suaeda_salsa
Q6-4	2964	salsola_collina
Q6-4	14	apocynum_venetum
Q6-4	4	suaeda_microphylla
Q6-4	1	kalidium_foliatum
Q6-4	5	kalidium_caspicum
Q6-4	6	reaumuria_soongarica
Q6-5	559	glycyrrhiza_uralensis
Q6-5	94	apocynum_venetum
Q6-5	102	karelinia_caspia
Q6-5	207	phragmites_australis
Q6-5	33708	suaeda_salsa
Q6-5	15012	salsola_collina
Q6-5	29	nitraria_roborowskii
Q6-5	19	suaeda_microphylla
Q6-5	153	populus_euphratica
Q6-5	3	haloxylon_ammodendron
Q6-5	15	tamarix_chinensis
Q6-6	288	phragmites_australis
Q6-6	25200	suaeda_salsa
Q6-6	360	apocynum_venetum
Q6-6	180	glycyrrhiza_uralensis
Q6-6	36	haloxylon_ammodendron
Q6-6	180	karelinia_caspia
Q6-6	36	nitraria_roborowskii
Q6-6	36	tamarix_chinensis
Q6-6	36	suaeda_glauca_bunge
Q6-6	72	populus_euphratica
Q6-6	36	kalidium_foliatum
Q6-7	35	haloxylon_ammodendron
Q6-7	1	kalidium_caspicum
Q6-7	70	karelinia_caspia
Q6-7	15	kalidium_foliatum
Q6-7	48600	suaeda_glauca_bunge
Q6-7	7	nitraria_roborowskii
Q6-7	57	apocynum_venetum
Q6-7	6	phragmites_australis
Q6-7	14	halocnemum_strobilaceum
Q6-7	15	alhagi_sparsifolia
Q6-7	1800	salsola_collina
Q6-7	2	reaumuria_soongarica
Q6-7	2	populus_euphratica
Q6-7	4	suaeda_microphylla
Q6-7	1	tamarix_chinensis
Q6-7	6	glycyrrhiza_uralensis
Q6-8	89	halocnemum_strobilaceum
Q6-8	61	apocynum_venetum
Q6-8	32	kalidium_foliatum
Q6-8	3	suaeda_microphylla
Q6-8	23	nitraria_roborowskii
Q6-8	15	phragmites_australis
Q6-8	702	salsola_collina
Q6-8	303	suaeda_salsa
Q7-1	133	karelinia_caspia
Q7-1	35	apocynum_venetum
Q7-1	23	reaumuria_soongarica
Q7-1	46	kalidium_foliatum
Q7-1	12	halocnemum_strobilaceum
Q7-1	18	alhagi_sparsifolia
Q7-1	11	halimodendron_halodendron
Q7-1	10	haloxylon_ammodendron
Q7-1	5	populus_euphratica
Q7-1	23	phragmites_australis
Q7-1	19	kalidium_caspicum
Q7-1	42	suaeda_salsa
Q7-1	8	nitraria_roborowskii
Q7-1	192	salsola_collina
Q7-1	1	suaeda_microphylla
Q7-2	5	tamarix_chinensis
Q7-2	106	karelinia_caspia
Q7-2	80	alhagi_sparsifolia
Q7-2	8	reaumuria_soongarica
Q7-2	75	halocnemum_strobilaceum
Q7-2	25	kalidium_foliatum
Q7-2	7200	suaeda_glauca_bunge
Q7-2	5	nitraria_roborowskii
Q7-2	10	kalidium_caspicum
Q7-2	3	halimodendron_halodendron
Q7-2	6	apocynum_venetum
Q7-2	8	phragmites_australis
Q7-2	143	salsola_collina
Q7-2	1	suaeda_salsa
Q7-2	1	populus_euphratica
Q7-3	5	haloxylon_ammodendron
Q7-3	83	alhagi_sparsifolia
Q7-3	18	halocnemum_strobilaceum
Q7-3	43	apocynum_venetum
Q7-3	15	phragmites_australis
Q7-3	18	kalidium_foliatum
Q7-3	11	nitraria_roborowskii
Q7-3	12	reaumuria_soongarica
Q7-3	5700	aeluropus_pungens
Q7-3	71	karelinia_caspia
Q7-3	3000	salsola_collina
Q7-4	56	apocynum_venetum
Q7-4	106	alhagi_sparsifolia
Q7-4	17	nitraria_roborowskii
Q7-4	32	kalidium_foliatum
Q7-4	20	tamarix_chinensis
Q7-4	73	karelinia_caspia
Q7-4	1980	salsola_collina
Q7-4	1358	suaeda_salsa
Q7-4	6	populus_euphratica
Q7-4	18	phragmites_australis
Q7-4	4	suaeda_microphylla
Q7-4	26	haloxylon_ammodendron
Q7-4	2	kalidium_caspicum
Q7-4	3	horaninovia_ulicina
Q7-5	13	haloxylon_ammodendron
Q7-5	50	karelinia_caspia
Q7-5	18	kalidium_foliatum
Q7-5	32	kalidium_caspicum
Q7-5	21	salsola_collina
Q7-5	8	phragmites_australis
Q7-5	15	apocynum_venetum
Q7-5	3	alhagi_sparsifolia
Q7-5	14	nitraria_roborowskii
Q7-5	8100	suaeda_glauca_bunge
Q7-5	3	glycyrrhiza_uralensis
Q7-5	2	suaeda_microphylla
Q7-5	2	halocnemum_strobilaceum
Q7-5	1	reaumuria_soongarica
Q7-6	22	kalidium_caspicum
Q7-6	118	kalidium_foliatum
Q7-6	36	apocynum_venetum
Q7-6	27	haloxylon_ammodendron
Q7-6	5	populus_euphratica
Q7-6	23	phragmites_australis
Q7-6	22	nitraria_roborowskii
Q7-6	475	suaeda_salsa
Q7-6	59	alhagi_sparsifolia
Q7-6	4	glycyrrhiza_uralensis
Q7-6	530	salsola_collina
Q7-6	3	suaeda_microphylla
Q7-6	1	reaumuria_soongarica
Q7-6	23	karelinia_caspia
Q7-7	2	populus_euphratica
Q7-7	36	haloxylon_ammodendron
Q7-7	42	karelinia_caspia
Q7-7	15	nitraria_roborowskii
Q7-7	46	kalidium_foliatum
Q7-7	8	alhagi_sparsifolia
Q7-7	10	apocynum_venetum
Q7-7	7	phragmites_australis
Q7-7	7200	salsola_collina
Q7-7	1	reaumuria_soongarica
Q7-7	900	suaeda_microphylla
Q7-7	8100	suaeda_glauca_bunge
Q7-7	23	suaeda_salsa
Q7-8	19	apocynum_venetum
Q7-8	153	kalidium_foliatum
Q7-8	27	haloxylon_ammodendron
Q7-8	4	populus_euphratica
Q7-8	47	karelinia_caspia
Q7-8	27	alhagi_sparsifolia
Q7-8	1305	salsola_collina
Q7-8	32	phragmites_australis
Q7-8	11	suaeda_microphylla
Q7-8	32	nitraria_roborowskii
Q7-8	3780	suaeda_salsa
Q7-8	3	tamarix_chinensis
Q7-8	1	halocnemum_strobilaceum
Q7-8	47	kalidium_caspicum
Q8-1	51	halocnemum_strobilaceum
Q8-1	209	alhagi_sparsifolia
Q8-1	3	reaumuria_soongarica
Q8-1	11	phragmites_australis
Q8-1	71	apocynum_venetum
Q8-1	12	kalidium_caspicum
Q8-1	792	suaeda_salsa
Q8-1	10	suaeda_microphylla
Q8-1	11	kalidium_foliatum
Q8-1	1	nitraria_roborowskii
Q8-1	2	salsola_collina
Q8-1	7	populus_euphratica
Q8-1	4	tamarix_chinensis
Q8-1	18	karelinia_caspia
Q8-2	72	apocynum_venetum
Q8-2	216	halocnemum_strobilaceum
Q8-2	36	kalidium_foliatum
Q8-2	504	alhagi_sparsifolia
Q8-2	108	phragmites_australis
Q8-2	36	karelinia_caspia
Q8-2	36	kalidium_caspicum
Q8-2	18000	suaeda_glauca_bunge
Q8-2	3	suaeda_microphylla
Q8-2	36	reaumuria_soongarica
Q8-3	396	alhagi_sparsifolia
Q8-3	144	apocynum_venetum
Q8-3	72	reaumuria_soongarica
Q8-3	108	kalidium_foliatum
Q8-3	29	phragmites_australis
Q8-3	9	nitraria_roborowskii
Q8-3	2	kalidium_caspicum
Q8-3	12600	suaeda_glauca_bunge
Q8-3	3	haloxylon_ammodendron
Q8-3	1	populus_euphratica
Q8-4	51	karelinia_caspia
Q8-4	172	alhagi_sparsifolia
Q8-4	29	reaumuria_soongarica
Q8-4	47	kalidium_foliatum
Q8-4	34	phragmites_australis
Q8-4	66	apocynum_venetum
Q8-4	1	kalidium_caspicum
Q8-4	11	haloxylon_ammodendron
Q8-4	14	populus_euphratica
Q8-4	3	tamarix_chinensis
Q8-4	1	salsola_collina
Q8-4	707	suaeda_salsa
Q8-4	13	nitraria_roborowskii
Q8-5	252	apocynum_venetum
Q8-5	48	haloxylon_ammodendron
Q8-5	450	alhagi_sparsifolia
Q8-5	180	phragmites_australis
Q8-5	19	populus_euphratica
Q8-5	60	kalidium_foliatum
Q8-5	24	nitraria_roborowskii
Q8-5	21	karelinia_caspia
Q8-5	5	reaumuria_soongarica
Q8-5	203	aeluropus_pungens
Q8-5	12	salsola_collina
Q8-5	1	suaeda_microphylla
Q8-5	1	kalidium_caspicum
Q8-5	9000	suaeda_glauca_bunge
Q8-5	1	agriophyllum_squarrosum
Q8-6	129	alhagi_sparsifolia
Q8-6	78	apocynum_venetum
Q8-6	51	phragmites_australis
Q8-6	18	ser._Seriphidium
Q8-6	4922	suaeda_salsa
Q8-6	14	reaumuria_soongarica
Q8-6	10	haloxylon_ammodendron
Q8-6	11	calligonum_mongolicum
Q8-6	7	populus_euphratica
Q8-6	1	nitraria_roborowskii
Q8-7	28	apocynum_venetum
Q8-7	52	karelinia_caspia
Q8-7	12	haloxylon_ammodendron
Q8-7	32	reaumuria_soongarica
Q8-7	63	alhagi_sparsifolia
Q8-7	88	phragmites_australis
Q8-7	27	nitraria_roborowskii
Q8-7	2178	suaeda_salsa
Q8-7	22	populus_euphratica
Q8-7	229	aeluropus_pungens
Q8-7	14	kalidium_foliatum
Q8-7	6	tamarix_chinensis
Q8-7	4	calligonum_mongolicum
Q8-7	1	ser._Seriphidium
Q8-8	324	alhagi_sparsifolia
Q8-8	324	apocynum_venetum
Q8-8	6	populus_euphratica
Q8-8	108	phragmites_australis
Q8-8	6	reaumuria_soongarica
Q8-8	12	ser._Seriphidium
Q8-8	8	haloxylon_ammodendron
Q8-8	8	nitraria_roborowskii
Q8-8	36	calligonum_mongolicum
Q8-8	22	karelinia_caspia
Q8-8	576	agriophyllum_squarrosum
Q8-8	108	suaeda_glauca_bunge
Q8-8	35	salsola_collina
Q9-1	268	alhagi_sparsifolia
Q9-1	19	apocynum_venetum
Q9-1	28	karelinia_caspia
Q9-1	6	halocnemum_strobilaceum
Q9-1	4	suaeda_microphylla
Q9-1	47	kalidium_foliatum
Q9-1	43	kalidium_caspicum
Q9-1	14	reaumuria_soongarica
Q9-1	13	nitraria_roborowskii
Q9-1	3	populus_euphratica
Q9-1	1501	suaeda_salsa
Q9-1	14	salsola_collina
Q9-2	216	apocynum_venetum
Q9-2	144	kalidium_foliatum
Q9-2	252	karelinia_caspia
Q9-2	25	kalidium_caspicum
Q9-2	108	alhagi_sparsifolia
Q9-2	3	reaumuria_soongarica
Q9-2	5	nitraria_roborowskii
Q9-2	36	halocnemum_strobilaceum
Q9-2	2	phragmites_australis
Q9-2	1	tamarix_chinensis
Q9-2	1	suaeda_microphylla
Q9-2	4	chenopodium_glaucum
Q9-3	103	karelinia_caspia
Q9-3	63	kalidium_foliatum
Q9-3	1	haloxylon_ammodendron
Q9-3	9	reaumuria_soongarica
Q9-3	9	nitraria_roborowskii
Q9-3	31	alhagi_sparsifolia
Q9-3	48	kalidium_caspicum
Q9-3	18	apocynum_venetum
Q9-3	14	halocnemum_strobilaceum
Q9-3	9	reaumuria_soongarica
Q9-3	296	suaeda_salsa
Q9-4	1	populus_euphratica
Q9-4	360	apocynum_venetum
Q9-4	792	alhagi_sparsifolia
Q9-4	72	kalidium_caspicum
Q9-4	5	reaumuria_soongarica
Q9-4	108	kalidium_foliatum
Q9-4	7	haloxylon_ammodendron
Q9-4	9	nitraria_roborowskii
Q9-4	4	halocnemum_strobilaceum
Q9-4	108	phragmites_australis
Q9-4	26	salsola_collina
Q9-5	12	populus_euphratica
Q9-5	23	haloxylon_ammodendron
Q9-5	107	apocynum_venetum
Q9-5	207	phragmites_australis
Q9-5	25	nitraria_roborowskii
Q9-5	193	alhagi_sparsifolia
Q9-5	8	reaumuria_soongarica
Q9-5	42	kalidium_foliatum
Q9-5	102	karelinia_caspia
Q9-5	1	tamarix_chinensis
Q9-5	826	suaeda_salsa
Q9-6	108	apocynum_venetum
Q9-6	7	haloxylon_ammodendron
Q9-6	108	reaumuria_soongarica
Q9-6	252	alhagi_sparsifolia
Q9-6	36	kalidium_caspicum
Q9-6	36	karelinia_caspia
Q9-6	17	nitraria_roborowskii
Q9-6	8	phragmites_australis
Q9-6	108	kalidium_foliatum
Q9-6	52200	suaeda_glauca_bunge
Q9-6	70	salsola_collina
Q9-6	2	populus_euphratica
Q9-7	16	populus_euphratica
Q9-7	48	reaumuria_soongarica
Q9-7	47700	suaeda_glauca_bunge
Q9-7	12	karelinia_caspia
Q9-7	72	phragmites_australis
Q9-7	192	alhagi_sparsifolia
Q9-7	36	apocynum_venetum
Q9-7	2	kalidium_caspicum
Q9-7	30	salsola_collina
Q9-7	37	ser._Seriphidium
Q9-7	5	calligonum_mongolicum
Q9-7	9	nitraria_roborowskii
Q9-7	3	haloxylon_ammodendron
Q9-7	180	agriophyllum_squarrosum
Q9-8	29	ser._Seriphidium
Q9-8	16	haloxylon_ammodendron
Q9-8	130	apocynum_venetum
Q9-8	21	alhagi_sparsifolia
Q9-8	9	calligonum_mongolicum
Q9-8	13	nitraria_roborowskii
Q9-8	9	reaumuria_soongarica
Q9-8	4	kalidium_caspicum
Q9-8	5512	suaeda_salsa
Q9-8	12	populus_euphratica
Q9-8	5	karelinia_caspia
Q9-8	5	salsola_collina
Q9-8	13	aeluropus_pungens
Q10-1	72	halocnemum_strobilaceum
Q10-1	216	karelinia_caspia
Q10-1	14	reaumuria_soongarica
Q10-1	24	kalidium_foliatum
Q10-1	156	apocynum_venetum
Q10-1	216	alhagi_sparsifolia
Q10-1	1920	suaeda_glauca_bunge
Q10-1	1	nitraria_roborowskii
Q10-1	2	kalidium_caspicum
Q10-1	1	phragmites_australis
Q10-2	12	agriophyllum_squarrosum
Q10-2	120	apocynum_venetum
Q10-2	156	alhagi_sparsifolia
Q10-2	14	halocnemum_strobilaceum
Q10-2	10	haloxylon_ammodendron
Q10-2	1	tamarix_chinensis
Q10-2	5	populus_euphratica
Q10-2	11	reaumuria_soongarica
Q10-2	9900	suaeda_glauca_bunge
Q10-2	6	phragmites_australis
Q10-2	6	chenopodium_glaucum
Q10-3	1596	aeluropus_pungens
Q10-3	2574	suaeda_glauca_bunge
Q10-3	840	reaumuria_soongarica
Q10-3	2280	alhagi_sparsifolia
Q10-3	67	apocynum_venetum
Q10-3	33	agriophyllum_squarrosum
Q10-3	15	nitraria_roborowskii
Q10-3	111	halocnemum_strobilaceum
Q10-3	3	kalidium_foliatum
Q10-3	6	calligonum_mongolicum
Q10-3	20	ser._Seriphidium
Q10-3	42	populus_euphratica
Q10-3	1416	karelinia_caspia
Q10-3	4	haloxylon_ammodendron
Q10-3	7	tamarix_chinensis
Q10-4	2	populus_euphratica
Q10-4	20	haloxylon_ammodendron
Q10-4	138	alhagi_sparsifolia
Q10-4	143	apocynum_venetum
Q10-4	142	phragmites_australis
Q10-4	26	agriophyllum_squarrosum
Q10-4	18	ser._Seriphidium
Q10-4	25	reaumuria_soongarica
Q10-4	3136	suaeda_glauca_bunge
Q10-4	8	calligonum_mongolicum
Q10-5	23	nitraria_roborowskii
Q10-5	14848	suaeda_glauca_bunge
Q10-5	204	alhagi_sparsifolia
Q10-5	86	phragmites_australis
Q10-5	10	populus_euphratica
Q10-5	77	reaumuria_soongarica
Q10-5	16	calligonum_mongolicum
Q10-5	188	apocynum_venetum
Q10-5	5	haloxylon_ammodendron
Q10-5	30	ser._Seriphidium
Q10-6	23	populus_euphratica
Q10-6	11	haloxylon_ammodendron
Q10-6	54	reaumuria_soongarica
Q10-6	173	alhagi_sparsifolia
Q10-6	3	apocynum_venetum
Q10-6	31	karelinia_caspia
Q10-6	53	ser._Seriphidium
Q10-6	148	phragmites_australis
Q10-6	37240	suaeda_glauca_bunge
Q10-6	5	horaninovia_ulicina
Q10-6	12	nitraria_roborowskii
Q10-6	4	calligonum_mongolicum
Q10-7	9	populus_euphratica
Q10-7	3	tamarix_chinensis
Q10-7	29	karelinia_caspia
Q10-7	118	reaumuria_soongarica
Q10-7	28	nitraria_roborowskii
Q10-7	10	haloxylon_ammodendron
Q10-7	113	alhagi_sparsifolia
Q10-7	49	apocynum_venetum
Q10-7	7	kalidium_caspicum
Q10-7	1469	aeluropus_pungens
Q10-7	12	kalidium_foliatum
Q10-7	3	agriophyllum_squarrosum
Q10-7	70	phragmites_australis
Q10-7	5499	suaeda_glauca_bunge
Q10-7	2	ser._Seriphidium
Q10-7	1	calligonum_mongolicum
Q10-8	240	alhagi_sparsifolia
Q10-8	152	phragmites_australis
Q10-8	10	populus_euphratica
Q10-8	16	haloxylon_ammodendron
Q10-8	113	karelinia_caspia
Q10-8	11	kalidium_foliatum
Q10-8	32	apocynum_venetum
Q10-8	44	reaumuria_soongarica
Q10-8	3828	suaeda_glauca_bunge
Q10-8	2921	aeluropus_pungens
Q10-8	18	nitraria_roborowskii
Q10-8	1	tamarix_chinensis
Q10-8	18	agriophyllum_squarrosum
Q10-8	4	kalidium_caspicum
AVERAGE	1099.46
STDEVP	5065.56

## Sheet: Fig3
	C：N ratio	EMF	pH	EMF	SSC	EMF	PD	EMF	NRI	EMF	NTI	EMF	Species richess	EMF	Shannon wiener index	EMF	Simpson index	EMF
	45.6936	1.13496	8.03111	1.13496	4.6752	1.13496	890.777	1.13496	-1.4608	1.13496	-1.2123	1.13496	1.13266	1.13496	0.995393	1.13496	0.424772	1.13496
	36.058	1.57217	8.10111	1.57217	5.24024	1.57217	932.751	1.57217	-1.1993	1.57217	-1.2819	1.57217	0.8391	1.57217	0.478817	1.57217	0.257813	1.57217
	12.3237	1.09352	8.14	1.09352	4.44547	1.09352	1061.82	1.09352	-0.7989	1.09352	-1.1544	1.09352	1.17478	1.09352	0.655469	1.09352	0.404442	1.09352
	42.8268	1.38825	7.97889	1.38825	4.92528	1.38825	1011.6	1.38825	-1.093	1.38825	-1.6753	1.38825	1.37811	1.38825	1.20692	1.38825	0.482369	1.38825
	22.1223	0.92321	8.30667	0.92321	5.49678	0.92321	1023.78	0.92321	-0.7262	0.92321	-1.5102	0.92321	1.48105	0.92321	1.13855	0.92321	0.584781	0.92321
	12.9749	1.04145	8.24778	1.04145	9.51142	1.04145	987.661	1.04145	-1.6839	1.04145	-2.3828	1.04145	0.738324	1.04145	0.730012	1.04145	0.497473	1.04145
	17.3196	1.39889	8.12333	1.39889	4.51247	1.39889	1007.98	1.39889	-1.4277	1.39889	-2.1119	1.39889	0.911884	1.39889	0.149145	1.39889	0.0459182	1.39889
	29.6342	0.90177	8.11	0.90177	5.03245	0.90177	1015.99	0.90177	-0.7898	0.90177	-1.4848	0.90177	1.54035	0.90177	0.966361	0.90177	0.373648	0.90177
	18.5801	1.56281	8.39222	1.56281	7.40392	1.56281	849.125	1.56281	-1.799	1.56281	-2.1509	1.56281	0.846154	1.56281	0.896417	1.56281	0.447116	1.56281
	11.4962	0.732222	8.14333	0.732222	5.68164	0.732222	831.022	0.732222	-0.065	0.732222	-0.0244	0.732222	0.967106	0.732222	0.860044	0.732222	0.518225	0.732222
	20.0974	1.72364	8.22333	1.72364	5.00595	1.72364	1020.16	1.72364	-1.1457	1.72364	-1.9381	1.72364	1.28015	1.72364	0.973691	1.72364	0.480307	1.72364
	21.2971	1.62975	8.30167	1.62975	4.37094	1.62975	1007.98	1.62975	-1.5257	1.62975	-2.2105	1.62975	0.895788	1.62975	0.148248	1.62975	0.0498941	1.62975
	13.9458	2.93786	8.43444	2.93786	2.82456	2.93786	420.708	2.93786	-0.5371	2.93786	-0.9553	2.93786	1.0278	2.93786	0.802637	2.93786	0.366092	2.93786
	16.9991	0.79894	8.02667	0.79894	5.56715	0.79894	898.342	0.79894	-0.8379	0.79894	-1.2695	0.79894	1.19261	0.79894	0.885308	0.79894	0.354183	0.79894
	13.0692	1.04253	7.97667	1.04253	5.09964	1.04253	1011.6	1.04253	-1.137	1.04253	-1.737	1.04253	1.28399	1.04253	0.726205	1.04253	0.284191	1.04253
	12.3053	0.917732	8.21667	0.917732	5.86173	0.917732	1049.63	0.917732	-1.1892	0.917732	-1.427	0.917732	1.10527	0.917732	0.618192	0.917732	0.359121	0.917732
	59.6647	1.5753	7.90889	1.5753	5.35748	1.5753	906.671	1.5753	-1.0928	1.5753	-0.9093	1.5753	1.02768	1.5753	0.182614	1.5753	0.0553707	1.5753
	6.0892	0.949307	8.06333	0.949307	4.56313	0.949307	1088.08	0.949307	-0.8768	0.949307	-1.4158	0.949307	1.24253	0.949307	0.811919	0.949307	0.519792	0.949307
	12.6218	1.52174	8.26167	1.52174	4.44897	1.52174	188.283	1.52174	-1.1749	1.52174	-1.5652	1.52174		1.52174	0.802637	1.52174	0.366092	1.52174
	22.8611	0.897535	8.09	0.897535	4.51618	0.897535	1033.7	0.897535	-1.0973	0.897535	-1.3135	0.897535	1.48034	0.897535	0.91638	0.897535	0.3601	0.897535
	28.4998	2.10366	8.1	2.10366	3.48257	2.10366	1011.6	2.10366	-1.206	2.10366	-1.8369	2.10366	1.49541	2.10366	1.76099	2.10366	0.723795	2.10366
	45.8889	1.33392	8.11167	1.33392	5.26064	1.33392	906.671	1.33392	-1.0964	1.33392	-0.9536	1.33392	0.931639	1.33392	0.158545	1.33392	0.0482477	1.33392
	32.062	1.75499	7.77833	1.75499	5.35486	1.75499	1114.47	1.75499	-1.3248	1.75499	-2.1513	1.75499	1.06708	1.75499	0.0718802	1.75499	0.018964	1.75499
	15.5519	1.78785	8.48	1.78785	5.35248	1.78785	1006.51	1.78785	0.2248	1.78785	-0.0982	1.78785	1.58842	1.78785	1.14824	1.78785	0.586751	1.78785
	16.2003	0.718435	7.97167	0.718435	4.6858	0.718435	898.342	0.718435	-0.7976	0.718435	-1.2521	0.718435	1.08199	0.718435	0.964535	0.718435	0.517728	0.718435
	19.7696	1.57208	8.1	1.57208	3.99663	1.57208	991.282	1.57208	-1.4607	1.57208	-1.972	1.57208	0.875961	1.57208	0.0489275	1.57208	0.0125111	1.57208
	22.3451	1.25193	8.02333	1.25193	3.40867	1.25193	1058.19	1.25193	-1.1881	1.25193	-1.5464	1.25193	1.06695	1.25193	0.0799817	1.25193	0.0214451	1.25193
	18.4204	0.621587	8.16444	0.621587	4.56028	0.621587	898.342	0.621587	-0.8404	0.621587	-1.3153	0.621587	1.16394	0.621587	0.602494	0.621587	0.231706	0.621587
	48.9314	1.38163	7.95222	1.38163	3.7212	1.38163	1011.6	1.38163	-1.1135	1.38163	-1.6761	1.38163	1.02602	1.38163	0.287996	1.38163	0.100903	1.38163
	29.3863	1.26839	7.895	1.26839	3.94995	1.26839	1152.5	1.26839	-1.4097	1.26839	-1.801	1.26839	1.61148	1.26839	1.58475	1.26839	0.673857	1.26839
	11.8753	2.42741	8.12333	2.42741	3.83426	2.42741	1152.73	2.42741	-1.5299	2.42741	-1.6028	2.42741	1.44219	2.42741	1.05818	2.42741	0.50983	2.42741
	9.57563	1.55951	8.14778	1.55951	4.48257	1.55951	1051.08	1.55951	-1.6703	1.55951	-1.4521	1.55951	1.2929	1.55951	1.75618	1.55951	0.766818	1.55951
	12.45	0.730888	8.08889	0.730888	4.77803	0.730888	1123.04	0.730888	-1.3842	0.730888	-2.3074	0.730888	1.43788	0.730888	0.773019	0.730888	0.303964	0.730888
	13.6451	0.80236	8.16556	0.80236	3.96916	0.80236	1007.98	0.80236	-1.4398	0.80236	-2.1682	0.80236	0.881082	0.80236	0.0744158	0.80236	0.0219453	0.80236
	6.73079	0.827747	8.08833	0.827747	4.07835	0.827747	1110.29	0.827747	-1.7766	0.827747	-1.3518	0.827747	1.05317	0.827747	0.0397618	0.827747	0.00934607	0.827747
	13.5101	0.89699	8.10222	0.89699	3.5324	0.89699	1142.79	0.89699	-1.2424	0.89699	-1.0543	0.89699	1.61852	0.89699	0.993494	0.89699	0.477848	0.89699
	33.9584	1.26418	8.12056	1.26418	4.51692	1.26418	1110.85	1.26418	-1.6353	1.26418	-2.5207	1.26418	1.08737	1.26418	0.356923	1.26418	0.158726	1.26418
	18.1325	0.955165	8.08556	0.955165	4.97754	0.955165	1063.27	0.955165	-1.4483	0.955165	-1.1948	0.955165	1.316	0.955165	1.16506	0.955165	0.608595	0.955165
	14.5561	1.02862	8.23889	1.02862	4.29004	1.02862	1063.27	1.02862	-1.534	1.02862	-1.2612	1.02862	1.45037	1.02862	1.04042	1.02862	0.501666	1.02862
	30.9786	1.52476	8.06889	1.52476	3.80909	1.52476	1009.58	1.52476	-0.7472	1.52476	-1.4341	1.52476	0.952387	1.52476	0.0649684	1.52476	0.017147	1.52476
	25.5609	1.39647	8.29333	1.39647	3.67207	1.39647	1126.66	1.39647	-1.0654	1.39647	-1.9693	1.39647	1.63411	1.39647	0.601392	1.39647	0.214995	1.39647
	13.9304	0.466622	7.97556	0.466622	3.66572	0.466622	1138.97	0.466622	-1.2797	0.466622	-1.153	0.466622	1.37078	0.466622	0.0738842	0.466622	0.0188986	0.466622
	32.5885	1.42719	8.045	1.42719	4.33994	1.42719	1189.19	1.42719	-1.0011	1.42719	-0.4847	1.42719	1.53505	1.42719	0.735727	1.42719	0.481022	1.42719
	68.4804	1.59464	8.01667	1.59464	2.78821	1.59464	1172.48	1.59464	-1.403	1.59464	-1.0199	1.59464	1.66596	1.59464	0.878986	1.59464	0.475811	1.59464
	11.8697	1.09094	8.365	1.09094	4.29044	1.09094	1102.72	1.09094	-1.6957	1.09094	-2.3985	1.09094	0.924403	1.09094	0.113896	1.09094	0.0340172	1.09094
	12.016	2.32475	8.145	2.32475	4.60947	2.32475	1093.34	2.32475	-1.5867	2.32475	-2.3025	2.32475	0.981599	2.32475	0.308288	2.32475	0.0999038	2.32475
	9.16248	1.35897	8.0975	1.35897	5.17239	1.35897	1201.48	1.35897	-1.0624	1.35897	-0.7543	1.35897	1.47705	1.35897	0.192191	1.35897	0.0774963	1.35897
	41.6191	1.76385	8.23667	1.76385	3.41804	1.76385	682.999	1.76385	-0.2823	1.76385	-0.2803	1.76385	0.984094	1.76385	1.24237	1.76385	0.603416	1.76385
	26.2204	1.15972	7.74889	1.15972	3.07597	1.15972	1151.16	1.15972	-0.9658	1.15972	-0.8519	1.15972	2.20141	1.15972	2.08928	1.15972	0.815485	1.15972
	13.8317	0.883903	8.00917	0.883903	4.17232	0.883903	1163.91	0.883903	-1.2829	0.883903	-0.6029	0.883903	1.56497	0.883903	0.34834	0.883903	0.11942	0.883903
	7.35252	0.5613	7.79778	0.5613	3.95877	0.5613	985.639	0.5613	-1.3778	0.5613	-1.8261	0.5613	1.18831	0.5613	1.11214	0.5613	0.601309	0.5613
	19.0952	0.880757	8.16444	0.880757	4.5077	0.880757	1128.62	0.880757	-0.7658	0.880757	-1.5545	0.880757	1.58221	0.880757	1.12751	0.880757	0.577508	0.880757
	23.9811	1.05418	8.05889	1.05418	4.05397	1.05418	1050.19	1.05418	-0.6256	1.05418	-0.4691	1.05418	1.44095	1.05418	0.152449	1.05418	0.0433954	1.05418
	35.3564	1.31689	7.88	1.31689	4.00627	1.31689	1156.35	1.31689	-1.2805	1.31689	-1.3076	1.31689	1.94093	1.31689	1.61936	1.31689	0.713208	1.31689
	10.841	1.23573	8.13167	1.23573	4.0871	1.23573	1133.95	1.23573	-1.0898	1.23573	-2.1404	1.23573	1.23655	1.23573	0.943121	1.23573	0.559747	1.23573
	27.5349	0.86079	8.205	0.86079	3.20372	0.86079	1135.02	0.86079	-0.76	0.86079	-1.7883	0.86079	1.50982	0.86079	0.934991	0.86079	0.467986	0.86079
	9.95459	0.92991	8.03667	0.92991	4.16104	0.92991	1147.78	0.92991	-1.1083	0.92991	-1.4422	0.92991	1.97297	0.92991	1.21727	0.92991	0.533582	0.92991
	10.0637	0.69712	7.93333	0.69712	3.87799	0.69712	847.982	0.69712	-0.7012	0.69712	-0.7358	0.69712	1.01455	0.69712	1.67568	0.69712	0.740862	0.69712
	9.19993	0.330487	7.80333	0.330487	3.68399	0.330487	981.9	0.330487	-1.3741	0.330487	-1.8636	0.330487	0.947337	0.330487	0.297814	0.330487	0.109975	0.330487
	7.57627	0.589985	7.71667	0.589985	3.31507	0.589985	1152.5	0.589985	-1.383	0.589985	-1.7888	0.589985	1.96977	0.589985	1.6431	0.589985	0.650446	0.589985
	5.58209	0.271575	7.6675	0.271575	2.83465	0.271575	1139.5	0.271575	-0.8558	0.271575	-1.7262	0.271575	1.62358	0.271575	0.611128	0.271575	0.232032	0.271575
	23.288	0.251248	7.88	0.251248	4.94977	0.251248	1144.24	0.251248	-2.0545	0.251248	-3.1613	0.251248	1.16328	0.251248	0.477166	0.251248	0.175863	0.251248
	6.22424	0.416233	7.88667	0.416233	3.66809	0.416233	1269.52	0.416233	-2.0496	0.416233	-2.6256	0.416233	1.76341	0.416233	1.03993	0.416233	0.398157	0.416233
	13.8411	0.720023	7.82	0.720023	5.42364	0.720023	1254.98	0.720023	-1.8083	0.720023	-2.6198	0.720023	1.63027	0.720023	1.71255	0.720023	0.763586	0.720023
	10.5009	0.581172	7.79667	0.581172	3.63629	0.581172	921.463	0.581172	0.2457	0.581172	-0.6823	0.581172	1.57991	0.581172	0.962434	0.581172	0.410662	0.581172
	6.60589	1.24682	7.735	1.24682	4.97839	1.24682	1031.08	1.24682	-1.0819	1.24682	-1.1635	1.24682	1.77322	1.24682	2.02262	1.24682	0.841283	1.24682
	16.1667	0.442667	7.91	0.442667	3.43275	0.442667	791.595	0.442667	0.1965	0.442667	0.5331	0.442667	1.40656	0.442667	1.61359	0.442667	0.705469	0.442667
	14.5934	1.30897	7.82667	1.30897	6.14875	1.30897	999.647	1.30897	-1.1023	1.30897	-1.6794	1.30897	1.50033	1.30897	1.45134	1.30897	0.662701	1.30897
	9.13223	0.477648	7.60333	0.477648	5.05472	0.477648	1119.18	0.477648	-1.8831	0.477648	-2.2396	0.477648	1.76812	0.477648	1.58652	0.477648	0.67926	0.477648
	11.0515	0.682068	7.80333	0.682068	2.49455	0.682068	1114.47	0.682068	-1.405	0.682068	-2.2288	0.682068	0.919359	0.682068	0.101613	0.682068	0.0281635	0.682068
	7.56883	0.12145	7.41	0.12145	4.04655	0.12145	1275.3	0.12145	-1.6264	0.12145	-2.6033	0.12145	1.20526	0.12145	0.0962543	0.12145	0.0263498	0.12145
	8.16987	0.061285	7.61667	0.061285	5.08652	0.061285	1072.91	0.061285	-0.702	0.061285	-1.6978	0.061285	1.49908	0.061285	0.337074	0.061285	0.110641	0.061285
	5.55312	0.34591	7.93	0.34591	6.51131	0.34591	954.602	0.34591	-1.2283	0.34591	-1.5226	0.34591	1.27013	0.34591	0.998379	0.34591	0.447492	0.34591
	7.69938	0.27282	7.79	0.27282	4.27076	0.27282	966.924	0.27282	-0.9529	0.27282	-1.2116	0.27282	1.18899	0.27282	0.276854	0.27282	0.0968298	0.27282
	7.78675	0.660185	7.87	0.660185	3.42321	0.660185	1119.3	0.660185	-0.3879	0.660185	-1.0944	0.660185	1.64665	0.660185	1.72354	0.660185	0.791271	0.660185
	19.2432	0.221708	7.99	0.221708	2.77442	0.221708	1056.4	0.221708	-1.7068	0.221708	-2.3562	0.221708	1.09694	0.221708	0.608759	0.221708	0.332314	0.221708
	6.34359	0.0412175	7.69	0.0412175	2.87778	0.0412175	1144.24	0.0412175	-2.078	0.0412175	-3.0477	0.0412175	0.932859	0.0412175	0.254107	0.0412175	0.0830406	0.0412175
	5.47831		7.71667		4.60311		1213.13		-2.0526		-2.574		1.04375		0.0982962		0.0274656
	7.46404	0.244477	7.73333	0.244477	3.60289	0.244477	1302.84	0.244477	-1.705	0.244477	-2.2499	0.244477	1.79499	0.244477	0.855686	0.244477	0.414702	0.244477
	4.65225	0.24645	7.955	0.24645	13.2632	0.24645	1152.5	0.24645	-1.3873	0.24645	-1.8511	0.24645	1.57074	0.24645	1.09966	0.24645	0.578116	0.24645
AVERAGE	18.7954	1.03916	8.0147	1.03916	4.52154	1.03916	1036.36	1.03916	-1.17494	1.03916	-1.5652	1.03916	1.36789	1.03916	0.802637	1.03916	0.366092	1.03916
STDEVP	12.861	0.562509	0.204145	0.562509	1.45029	0.562509	164.092	0.562509	0.491589	0.562509	0.685814	0.562509	0.320049	0.562509	0.540474	0.562509	0.249521	0.562509

## Sheet: Fig4
	PD	C：N ratio	pH	Species richess	Nutrient cycling
	890.777	45.6936	8.03111	1.13266	236.409
	932.751	36.058	8.10111	0.8391	244.437
	1061.82	12.3237	8.14	1.17478	270.864
	1011.6	42.8268	7.97889	1.37811	265.946
	1023.78	22.1223	8.30667	1.48105	263.924
	987.661	12.9749	8.24778	0.738324	252.405
	1007.98	17.3196	8.12333	0.911884	258.584
	1015.99	29.6342	8.11	1.54035	263.82
	849.125	18.5801	8.39222	0.846154	219.236
	831.022	11.4962	8.14333	0.967106	212.907
	1020.16	20.0974	8.22333	1.28015	262.441
	1007.98	21.2971	8.30167	0.895788	259.619
	420.708	13.9458	8.43444	1.0278	111.029
	898.342	16.9991	8.02667	1.19261	231.14
	1011.6	13.0692	7.97667	1.28399	258.483
	1049.63	12.3053	8.21667	1.10527	267.815
	906.671	59.6647	7.90889	1.02768	243.818
	1088.08	6.0892	8.06333	1.24253	275.869
	188.283	12.6218	8.26167		69.7222
	1033.7	22.8611	8.09	1.48034	266.534
	1011.6	28.4998	8.1	1.49541	262.424
	906.671	45.8889	8.11167	0.931639	240.401
	1114.47	32.062	7.77833	1.06708	288.845
	1006.51	15.5519	8.48	1.58842	258.034
	898.342	16.2003	7.97167	1.08199	230.899
	991.282	19.7696	8.1	0.875961	255.007
	1058.19	22.3451	8.02333	1.06695	272.407
	898.342	18.4204	8.16444	1.16394	231.523
	1011.6	48.9314	7.95222	1.02602	267.378
	1152.5	29.3863	7.895	1.61148	297.849
	1152.73	11.8753	8.12333	1.44219	293.542
	1051.08	9.57563	8.14778	1.2929	267.525
	1123.04	12.45	8.08889	1.43788	286.253
	1007.98	13.6451	8.16556	0.881082	257.668
	1110.29	6.73079	8.08833	1.05317	281.54
	1142.79	13.5101	8.10222	1.61852	291.506
	1110.85	33.9584	8.12056	1.08737	288.504
	1063.27	18.1325	8.08556	1.316	272.7
	1063.27	14.5561	8.23889	1.45037	271.878
	1009.58	30.9786	8.06889	0.952387	262.395
	1126.66	25.5609	8.29333	1.63411	290.536
	1138.97	13.9304	7.97556	1.37078	290.563
	1189.19	32.5885	8.045	1.53505	307.839
	1172.48	68.4804	8.01667	1.66596	312.662
	1102.72	11.8697	8.365	0.924403	280.969
	1093.34	12.016	8.145	0.981599	278.619
	1201.48	9.16248	8.0975	1.47705	305.053
	682.999	41.6191	8.23667	0.984094	183.46
	1151.16	26.2204	7.74889	2.20141	296.832
	1163.91	13.8317	8.00917	1.56497	296.83
	985.639	7.35252	7.79778	1.18831	250.494
	1128.62	19.0952	8.16444	1.58221	289.364
	1050.19	23.9811	8.05889	1.44095	270.917
	1156.35	35.3564	7.88	1.94093	300.382
	1133.95	10.841	8.13167	1.23655	288.54
	1135.02	27.5349	8.205	1.50982	293.068
	1147.78	9.95459	8.03667	1.97297	291.935
	847.982	10.0637	7.93333	1.01455	216.748
	981.9	9.19993	7.80333	0.947337	249.963
	1152.5	7.57627	7.71667	1.96977	292.441
	1139.5	5.58209	7.6675	1.62358	288.592
	1144.24	23.288	7.88	1.16328	294.142
	1269.52	6.22424	7.88667	1.76341	321.348
	1254.98	13.8411	7.82	1.63027	319.567
	921.463	10.5009	7.79667	1.57991	235.335
	1031.08	6.60589	7.735	1.77322	261.799
	791.595	16.1667	7.91	1.40656	204.27
	999.647	14.5934	7.82667	1.50033	255.892
	1119.18	9.13223	7.60333	1.76812	284.421
	1114.47	11.0515	7.80333	0.919359	283.562
	1275.3	7.56883	7.41	1.20526	322.87
	1072.91	8.16987	7.61667	1.49908	272.548
	954.602	5.55312	7.93	1.27013	242.339
	966.924	7.69938	7.79	1.18899	245.901
	1119.3	7.78675	7.87	1.64665	284.151
	1056.4	19.2432	7.99	1.09694	271.184
	1144.24	6.34359	7.69	0.932859	289.801
	1213.13	5.47831	7.71667	1.04375	306.842
	1302.84	7.46404	7.73333	1.79499	329.958
	1152.5	4.65225	7.955	1.57074	291.67
AVERAGE	1036.36	18.7954	8.0147	1.31021	266.334
STDEVP	164.092	12.861	0.204145	0.318659	39.6913

## Sheet: Fig5
	PD	pH	NRI	NTI	C：N	Carbon stocks
	890.777	8.03111	-1.4608	-1.2123	45.6936	8.22308
	932.751	8.10111	-1.1993	-1.2819	36.058	7.65541
	1061.82	8.14	-0.7989	-1.1544	12.3237	2.84296
	1011.6	7.97889	-1.093	-1.6753	42.8268	9.13484
	1023.78	8.30667	-0.7262	-1.5102	22.1223	4.61486
	987.661	8.24778	-1.6839	-2.3828	12.9749	3.81903
	1007.98	8.12333	-1.4277	-2.1119	17.3196	4.10323
	1015.99	8.11	-0.7898	-1.4848	29.6342	6.16721
	849.125	8.39222	-1.799	-2.1509	18.5801	4.36399
	831.022	8.14333	-0.065	-0.0244	11.4962	2.75295
	1020.16	8.22333	-1.1457	-1.9381	20.0974	9.21345
	1007.98	8.30167	-1.5257	-2.2105	21.2971	8.25062
	420.708	8.43444	-0.5371	-0.9553	13.9458	4.51133
	898.342	8.02667	-0.8379	-1.2695	16.9991	3.71001
	1011.6	7.97667	-1.137	-1.737	13.0692	2.80498
	1049.63	8.21667	-1.1892	-1.427	12.3053	5.92147
	906.671	7.90889	-1.0928	-0.9093	59.6647	10.3635
	1088.08	8.06333	-0.8768	-1.4158	6.0892	1.36861
	188.283	8.26167	-1.1749	-1.5652	12.6218	2.83689
	1033.7	8.09	-1.0973	-1.3135	22.8611	4.58962
	1011.6	8.1	-1.206	-1.8369	28.4998	6.29144
	906.671	8.11167	-1.0964	-0.9536	45.8889	8.07059
	1114.47	7.77833	-1.3248	-2.1513	32.062	5.58727
	1006.51	8.48	0.2248	-0.0982	15.5519	6.69855
	898.342	7.97167	-0.7976	-1.2521	16.2003	2.7919
	991.282	8.1	-1.4607	-1.972	19.7696	7.59992
	1058.19	8.02333	-1.1881	-1.5464	22.3451	5.13541
	898.342	8.16444	-0.8404	-1.3153	18.4204	4.1647
	1011.6	7.95222	-1.1135	-1.6761	48.9314	9.21617
	1152.5	7.895	-1.4097	-1.801	29.3863	5.1409
	1152.73	8.12333	-1.5299	-1.6028	11.8753	4.44585
	1051.08	8.14778	-1.6703	-1.4521	9.57563	2.33203
	1123.04	8.08889	-1.3842	-2.3074	12.45	2.15158
	1007.98	8.16556	-1.4398	-2.1682	13.6451	2.9087
	1110.29	8.08833	-1.7766	-1.3518	6.73079	1.26593
	1142.79	8.10222	-1.2424	-1.0543	13.5101	2.51151
	1110.85	8.12056	-1.6353	-2.5207	33.9584	6.63084
	1063.27	8.08556	-1.4483	-1.1948	18.1325	3.66025
	1063.27	8.23889	-1.534	-1.2612	14.5561	4.45746
	1009.58	8.06889	-0.7472	-1.4341	30.9786	7.33584
	1126.66	8.29333	-1.0654	-1.9693	25.5609	4.65521
	1138.97	7.97556	-1.2797	-1.153	13.9304	2.76554
	1189.19	8.045	-1.0011	-0.4847	32.5885	6.40594
	1172.48	8.01667	-1.403	-1.0199	68.4804	16.1655
	1102.72	8.365	-1.6957	-2.3985	11.8697	2.1881
	1093.34	8.145	-1.5867	-2.3025	12.016	3.28636
	1201.48	8.0975	-1.0624	-0.7543	9.16248	1.86266
	682.999	8.23667	-0.2823	-0.2803	41.6191	12.6122
	1151.16	7.74889	-0.9658	-0.8519	26.2204	5.1774
	1163.91	8.00917	-1.2829	-0.6029	13.8317	2.30793
	985.639	7.79778	-1.3778	-1.8261	7.35252	1.04451
	1128.62	8.16444	-0.7658	-1.5545	19.0952	4.1629
	1050.19	8.05889	-0.6256	-0.4691	23.9811	4.89225
	1156.35	7.88	-1.2805	-1.3076	35.3564	6.82479
	1133.95	8.13167	-1.0898	-2.1404	10.841	3.9429
	1135.02	8.205	-0.76	-1.7883	27.5349	5.29436
	1147.78	8.03667	-1.1083	-1.4422	9.95459	2.7094
	847.982	7.93333	-0.7012	-0.7358	10.0637	2.03752
	981.9	7.80333	-1.3741	-1.8636	9.19993	1.28
	1152.5	7.71667	-1.383	-1.7888	7.57627	1.55968
	1139.5	7.6675	-0.8558	-1.7262	5.58209	0.873384
	1144.24	7.88	-2.0545	-3.1613	23.288	2.44982
	1269.52	7.88667	-2.0496	-2.6256	6.22424	0.879909
	1254.98	7.82	-1.8083	-2.6198	13.8411	1.57569
	921.463	7.79667	0.2457	-0.6823	10.5009	1.30763
	1031.08	7.735	-1.0819	-1.1635	6.60589	1.1982
	791.595	7.91	0.1965	0.5331	16.1667	2.46808
	999.647	7.82667	-1.1023	-1.6794	14.5934	2.32231
	1119.18	7.60333	-1.8831	-2.2396	9.13223	1.48087
	1114.47	7.80333	-1.405	-2.2288	11.0515	2.13911
	1275.3	7.41	-1.6264	-2.6033	7.56883	1.13304
	1072.91	7.61667	-0.702	-1.6978	8.16987	1.13333
	954.602	7.93	-1.2283	-1.5226	5.55312	0.792689
	966.924	7.79	-0.9529	-1.2116	7.69938	0.944289
	1119.3	7.87	-0.3879	-1.0944	7.78675	1.07276
	1056.4	7.99	-1.7068	-2.3562	19.2432	2.52647
	1144.24	7.69	-2.078	-3.0477	6.34359	1.00991
	1213.13	7.71667	-2.0526	-2.574	5.47831	0.559825
	1302.84	7.73333	-1.705	-2.2499	7.46404	0.893439
	1152.5	7.955	-1.3873	-1.8511	4.65225	0.697797
AVERAGE	1036.36	8.0147	-1.17494	-1.5652	18.7954	4.05348
STDEVP	164.092	0.204145	0.491589	0.685814	12.861	2.96528

## Sheet: Fig6
	pH	PD	NRI	NTI	Water regulation
	8.03111	890.777	-1.4608	-1.2123	8.32061
	8.10111	932.751	-1.1993	-1.2819	6.18527
	8.14	1061.82	-0.7989	-1.1544	9.44277
	7.97889	1011.6	-1.093	-1.6753	7.18346
	8.30667	1023.78	-0.7262	-1.5102	9.69354
	8.24778	987.661	-1.6839	-2.3828	9.37193
	8.12333	1007.98	-1.4277	-2.1119	7.75069
	8.11	1015.99	-0.7898	-1.4848	6.87957
	8.39222	849.125	-1.799	-2.1509	10.3436
	8.14333	831.022	-0.065	-0.0244	6.88974
	8.22333	1020.16	-1.1457	-1.9381	9.99195
	8.30167	1007.98	-1.5257	-2.2105	6.81179
	8.43444	420.708	-0.5371	-0.9553	11.3243
	8.02667	898.342	-0.8379	-1.2695	5.95416
	7.97667	1011.6	-1.137	-1.737	5.25442
	8.21667	1049.63	-1.1892	-1.427	7.0299
	7.90889	906.671	-1.0928	-0.9093	6.83768
	8.06333	1088.08	-0.8768	-1.4158	8.62834
	8.26167	188.283	-1.1749	-1.5652	11.2416
	8.09	1033.7	-1.0973	-1.3135	7.17901
	8.1	1011.6	-1.206	-1.8369	6.74378
	8.11167	906.671	-1.0964	-0.9536	4.91343
	7.77833	1114.47	-1.3248	-2.1513	4.23317
	8.48	1006.51	0.2248	-0.0982	14.4778
	7.97167	898.342	-0.7976	-1.2521	5.13746
	8.1	991.282	-1.4607	-1.972	8.89103
	8.02333	1058.19	-1.1881	-1.5464	8.94919
	8.16444	898.342	-0.8404	-1.3153	6.98083
	7.95222	1011.6	-1.1135	-1.6761	5.46034
	7.895	1152.5	-1.4097	-1.801	5.29941
	8.12333	1152.73	-1.5299	-1.6028	31.5515
	8.14778	1051.08	-1.6703	-1.4521	11.4726
	8.08889	1123.04	-1.3842	-2.3074	5.74961
	8.16556	1007.98	-1.4398	-2.1682	8.54566
	8.08833	1110.29	-1.7766	-1.3518	7.02564
	8.10222	1142.79	-1.2424	-1.0543	8.22561
	8.12056	1110.85	-1.6353	-2.5207	7.96838
	8.08556	1063.27	-1.4483	-1.1948	9.00236
	8.23889	1063.27	-1.534	-1.2612	8.15838
	8.06889	1009.58	-0.7472	-1.4341	14.1722
	8.29333	1126.66	-1.0654	-1.9693	9.30561
	7.97556	1138.97	-1.2797	-1.153	6.93603
	8.045	1189.19	-1.0011	-0.4847	7.95852
	8.01667	1172.48	-1.403	-1.0199	6.47022
	8.365	1102.72	-1.6957	-2.3985	10.9263
	8.145	1093.34	-1.5867	-2.3025	11.8214
	8.0975	1201.48	-1.0624	-0.7543	20.7694
	8.23667	682.999	-0.2823	-0.2803	14.0072
	7.74889	1151.16	-0.9658	-0.8519	3.65255
	8.00917	1163.91	-1.2829	-0.6029	6.68099
	7.79778	985.639	-1.3778	-1.8261	3.87779
	8.16444	1128.62	-0.7658	-1.5545	6.16424
	8.05889	1050.19	-0.6256	-0.4691	10.9193
	7.88	1156.35	-1.2805	-1.3076	6.16892
	8.13167	1133.95	-1.0898	-2.1404	10.9771
	8.205	1135.02	-0.76	-1.7883	7.96108
	8.03667	1147.78	-1.1083	-1.4422	5.40668
	7.93333	847.982	-0.7012	-0.7358	6.64233
	7.80333	981.9	-1.3741	-1.8636	4.14405
	7.71667	1152.5	-1.383	-1.7888	4.00905
	7.6675	1139.5	-0.8558	-1.7262	3.6549
	7.88	1144.24	-2.0545	-3.1613	0.783455
	7.88667	1269.52	-2.0496	-2.6256	2.23897
	7.82	1254.98	-1.8083	-2.6198	1.13615
	7.79667	921.463	0.2457	-0.6823	7.77501
	7.735	1031.08	-1.0819	-1.1635	7.9046
	7.91	791.595	0.1965	0.5331	4.53701
	7.82667	999.647	-1.1023	-1.6794	5.59466
	7.60333	1119.18	-1.8831	-2.2396	5.15722
	7.80333	1114.47	-1.405	-2.2288	3.49789
	7.41	1275.3	-1.6264	-2.6033	1.18956
	7.61667	1072.91	-0.702	-1.6978	0
	7.93	954.602	-1.2283	-1.5226	3.05683
	7.79	966.924	-0.9529	-1.2116	2.46064
	7.87	1119.3	-0.3879	-1.0944	3.19149
	7.99	1056.4	-1.7068	-2.3562	0.77694
	7.69	1144.24	-2.078	-3.0477	0.967999
	7.71667	1213.13	-2.0526	-2.574	2.47286
	7.73333	1302.84	-1.705	-2.2499	2.74197
	7.955	1152.5	-1.3873	-1.8511	2.79359
AVERAGE	8.0147	1036.36	-1.17494	-1.5652	7.15004
STDEVP	0.204145	164.092	0.491589	0.685814	4.48457

## Sheet: Fig7
	C：N	pH	PD	Plant richess	Wood production
	45.6936	8.03111	890.777	1.13266	0.280743
	36.058	8.10111	932.751	0.8391	0.14566
	12.3237	8.14	1061.82	1.17478	0.141716
	42.8268	7.97889	1011.6	1.37811	0.32545
	22.1223	8.30667	1023.78	1.48105	0.198836
	12.9749	8.24778	987.661	0.738324	0.130968
	17.3196	8.12333	1007.98	0.911884	0.13145
	29.6342	8.11	1015.99	1.54035	0.234061
	18.5801	8.39222	849.125	0.846154	0.345608
	11.4962	8.14333	831.022	0.967106	0.155476
	20.0974	8.22333	1020.16	1.28015	0.193839
	21.2971	8.30167	1007.98	0.895788	0.132537
	13.9458	8.43444	420.708	1.0278	1.25097
	16.9991	8.02667	898.342	1.19261	0.224836
	13.0692	7.97667	1011.6	1.28399	0.237304
	12.3053	8.21667	1049.63	1.10527	0.146105
	59.6647	7.90889	906.671	1.02768	0.160034
	6.0892	8.06333	1088.08	1.24253	0.138709
	12.6218	8.26167	188.283		0.34905
	22.8611	8.09	1033.7	1.48034	0.235189
	28.4998	8.1	1011.6	1.49541	0.457756
	45.8889	8.11167	906.671	0.931639	0.357892
	32.062	7.77833	1114.47	1.06708	0.148292
	15.5519	8.48	1006.51	1.58842	0.196473
	16.2003	7.97167	898.342	1.08199	0.170496
	19.7696	8.1	991.282	0.875961	0.117214
	22.3451	8.02333	1058.19	1.06695	0.120167
	18.4204	8.16444	898.342	1.16394	0.193996
	48.9314	7.95222	1011.6	1.02602	0.172477
	29.3863	7.895	1152.5	1.61148	0.419085
	11.8753	8.12333	1152.73	1.44219	0.203746
	9.57563	8.14778	1051.08	1.2929	0.413851
	12.45	8.08889	1123.04	1.43788	0.1985
	13.6451	8.16556	1007.98	0.881082	0.121926
	6.73079	8.08833	1110.29	1.05317	0.115713
	13.5101	8.10222	1142.79	1.61852	0.18216
	33.9584	8.12056	1110.85	1.08737	0.125081
	18.1325	8.08556	1063.27	1.316	0.21963
	14.5561	8.23889	1063.27	1.45037	0.195745
	30.9786	8.06889	1009.58	0.952387	0.117948
	25.5609	8.29333	1126.66	1.63411	0.189993
	13.9304	7.97556	1138.97	1.37078	0.121173
	32.5885	8.045	1189.19	1.53505	0.130371
	68.4804	8.01667	1172.48	1.66596	0.155537
	11.8697	8.365	1102.72	0.924403	0.154117
	12.016	8.145	1093.34	0.981599	0.918601
	9.16248	8.0975	1201.48	1.47705	0.154985
	41.6191	8.23667	682.999	0.984094	0.20969
	26.2204	7.74889	1151.16	2.20141	0.459565
	13.8317	8.00917	1163.91	1.56497	0.177346
	7.35252	7.79778	985.639	1.18831	0.130789
	19.0952	8.16444	1128.62	1.58221	0.199094
	23.9811	8.05889	1050.19	1.44095	0.170369
	35.3564	7.88	1156.35	1.94093	0.276656
	10.841	8.13167	1133.95	1.23655	0.156813
	27.5349	8.205	1135.02	1.50982	0.173671
	9.95459	8.03667	1147.78	1.97297	0.332054
	10.0637	7.93333	847.982	1.01455	0.184833
	9.19993	7.80333	981.9	0.947337	0.18942
	7.57627	7.71667	1152.5	1.96977	0.372157
	5.58209	7.6675	1139.5	1.62358	0.228732
	23.288	7.88	1144.24	1.16328	0.184822
	6.22424	7.88667	1269.52	1.76341	0.236166
	13.8411	7.82	1254.98	1.63027	0.533662
	10.5009	7.79667	921.463	1.57991	0.245728
	6.60589	7.735	1031.08	1.77322	0.604813
	16.1667	7.91	791.595	1.40656	0.348639
	14.5934	7.82667	999.647	1.50033	0.695383
	9.13223	7.60333	1119.18	1.76812	0.433733
	11.0515	7.80333	1114.47	0.919359	0.166361
	7.56883	7.41	1275.3	1.20526	0.165598
	8.16987	7.61667	1072.91	1.49908	0.178482
	5.55312	7.93	954.602	1.27013	0.290988
	7.69938	7.79	966.924	1.18899	0.180098
	7.78675	7.87	1119.3	1.64665	0.396558
	19.2432	7.99	1056.4	1.09694	0.255727
	6.34359	7.69	1144.24	0.932859	0.186529
	5.47831	7.71667	1213.13	1.04375	0.168829
	7.46404	7.73333	1302.84	1.79499	0.188844
	4.65225	7.955	1152.5	1.57074	0.195323
AVERAGE	18.7954	8.0147	1036.36	1.31021	0.251862
STDEVP	12.861	0.204145	164.092	0.318659	0.178133

## Sheet: Fig8
	pH	C：N	Plant richess	PD	EMF
	8.03111	45.6936	1.13266	890.777	1.13496
	8.10111	36.058	0.8391	932.751	1.57217
	8.14	12.3237	1.17478	1061.82	1.09352
	7.97889	42.8268	1.37811	1011.6	1.38825
	8.30667	22.1223	1.48105	1023.78	0.92321
	8.24778	12.9749	0.738324	987.661	1.04145
	8.12333	17.3196	0.911884	1007.98	1.39889
	8.11	29.6342	1.54035	1015.99	0.90177
	8.39222	18.5801	0.846154	849.125	1.56281
	8.14333	11.4962	0.967106	831.022	0.732222
	8.22333	20.0974	1.28015	1020.16	1.72364
	8.30167	21.2971	0.895788	1007.98	1.62975
	8.43444	13.9458	1.0278	420.708	2.93786
	8.02667	16.9991	1.19261	898.342	0.79894
	7.97667	13.0692	1.28399	1011.6	1.04253
	8.21667	12.3053	1.10527	1049.63	0.917732
	7.90889	59.6647	1.02768	906.671	1.5753
	8.06333	6.0892	1.24253	1088.08	0.949307
	8.26167	12.6218		188.283	1.52174
	8.09	22.8611	1.48034	1033.7	0.897535
	8.1	28.4998	1.49541	1011.6	2.10366
	8.11167	45.8889	0.931639	906.671	1.33392
	7.77833	32.062	1.06708	1114.47	1.75499
	8.48	15.5519	1.58842	1006.51	1.78785
	7.97167	16.2003	1.08199	898.342	0.718435
	8.1	19.7696	0.875961	991.282	1.57208
	8.02333	22.3451	1.06695	1058.19	1.25193
	8.16444	18.4204	1.16394	898.342	0.621587
	7.95222	48.9314	1.02602	1011.6	1.38163
	7.895	29.3863	1.61148	1152.5	1.26839
	8.12333	11.8753	1.44219	1152.73	2.42741
	8.14778	9.57563	1.2929	1051.08	1.55951
	8.08889	12.45	1.43788	1123.04	0.730888
	8.16556	13.6451	0.881082	1007.98	0.80236
	8.08833	6.73079	1.05317	1110.29	0.827747
	8.10222	13.5101	1.61852	1142.79	0.89699
	8.12056	33.9584	1.08737	1110.85	1.26418
	8.08556	18.1325	1.316	1063.27	0.955165
	8.23889	14.5561	1.45037	1063.27	1.02862
	8.06889	30.9786	0.952387	1009.58	1.52476
	8.29333	25.5609	1.63411	1126.66	1.39647
	7.97556	13.9304	1.37078	1138.97	0.466622
	8.045	32.5885	1.53505	1189.19	1.42719
	8.01667	68.4804	1.66596	1172.48	1.59464
	8.365	11.8697	0.924403	1102.72	1.09094
	8.145	12.016	0.981599	1093.34	2.32475
	8.0975	9.16248	1.47705	1201.48	1.35897
	8.23667	41.6191	0.984094	682.999	1.76385
	7.74889	26.2204	2.20141	1151.16	1.15972
	8.00917	13.8317	1.56497	1163.91	0.883903
	7.79778	7.35252	1.18831	985.639	0.5613
	8.16444	19.0952	1.58221	1128.62	0.880757
	8.05889	23.9811	1.44095	1050.19	1.05418
	7.88	35.3564	1.94093	1156.35	1.31689
	8.13167	10.841	1.23655	1133.95	1.23573
	8.205	27.5349	1.50982	1135.02	0.86079
	8.03667	9.95459	1.97297	1147.78	0.92991
	7.93333	10.0637	1.01455	847.982	0.69712
	7.80333	9.19993	0.947337	981.9	0.330487
	7.71667	7.57627	1.96977	1152.5	0.589985
	7.6675	5.58209	1.62358	1139.5	0.271575
	7.88	23.288	1.16328	1144.24	0.251248
	7.88667	6.22424	1.76341	1269.52	0.416233
	7.82	13.8411	1.63027	1254.98	0.720023
	7.79667	10.5009	1.57991	921.463	0.581172
	7.735	6.60589	1.77322	1031.08	1.24682
	7.91	16.1667	1.40656	791.595	0.442667
	7.82667	14.5934	1.50033	999.647	1.30897
	7.60333	9.13223	1.76812	1119.18	0.477648
	7.80333	11.0515	0.919359	1114.47	0.682068
	7.41	7.56883	1.20526	1275.3	0.12145
	7.61667	8.16987	1.49908	1072.91	0.061285
	7.93	5.55312	1.27013	954.602	0.34591
	7.79	7.69938	1.18899	966.924	0.27282
	7.87	7.78675	1.64665	1119.3	0.660185
	7.99	19.2432	1.09694	1056.4	0.221708
	7.69	6.34359	0.932859	1144.24	0.0412175
	7.71667	5.47831	1.04375	1213.13	0
	7.73333	7.46404	1.79499	1302.84	0.244477
	7.955	4.65225	1.57074	1152.5	0.24645
AVERAGE	8.0147	18.7954	1.31021	1036.36	1.02617
STDEVP	0.204145	12.861	0.318659	164.092	0.57078

## Sheet: Fig9
	Carbon stocks	Water regulation	Wood production	Nutrient cycling	EMF
	8.22308	8.32061	0.280743	3.63147	1.13496
	7.65541	6.18527	0.14566	9.66556	1.57217
	2.84296	9.44277	0.141716	7.75634	1.09352
	9.13484	7.18346	0.32545	4.98507	1.38825
	4.61486	9.69354	0.198836	4.61284	0.92321
	3.81903	9.37193	0.130968	6.88013	1.04145
	4.10323	7.75069	0.13145	10.1034	1.39889
	6.16721	6.87957	0.234061	4.27173	0.90177
	4.36399	10.3436	0.345608	7.81427	1.56281
	2.75295	6.88974	0.155476	5.99128	0.732222
	9.21345	9.99195	0.193839	7.70514	1.72364
	8.25062	6.81179	0.132537	9.5993	1.62975
	4.51133	11.3243	1.25097	8.16276	2.93786
	3.71001	5.95416	0.224836	5.54624	0.79894
	2.80498	5.25442	0.237304	8.14447	1.04253
	5.92147	7.0299	0.146105	5.42219	0.917732
	10.3635	6.83768	0.160034	7.53125	1.5753
	1.36861	8.62834	0.138709	7.97456	0.949307
	2.83689	11.2416	0.34905	8.06076	1.52174
	4.58962	7.17901	0.235189	5.10869	0.897535
	6.29144	6.74378	0.457756	11.0346	2.10366
	8.07059	4.91343	0.357892	5.86444	1.33392
	5.58727	4.23317	0.148292	13.1769	1.75499
	6.69855	14.4778	0.196473	7.87849	1.78785
	2.7919	5.13746	0.170496	6.44164	0.718435
	7.59992	8.89103	0.117214	8.85999	1.57208
	5.13541	8.94919	0.120167	7.93742	1.25193
	4.1647	6.98083	0.193996	3.79796	0.621587
	9.21617	5.46034	0.172477	7.237	1.38163
	5.1409	5.29941	0.419085	6.42255	1.26839
	4.44585	31.5515	0.203746	6.90494	2.42741
	2.33203	11.4726	0.413851	7.88457	1.55951
	2.15158	5.74961	0.1985	6.38927	0.730888
	2.9087	8.54566	0.121926	6.08388	0.80236
	1.26593	7.02564	0.115713	8.03481	0.827747
	2.51151	8.22561	0.18216	6.55378	0.89699
	6.63084	7.96838	0.125081	7.43756	1.26418
	3.66025	9.00236	0.21963	5.53705	0.955165
	4.45746	8.15838	0.195745	6.1983	1.02862
	7.33584	14.1722	0.117948	6.42957	1.52476
	4.65521	9.30561	0.189993	8.45312	1.39647
	2.76554	6.93603	0.121173	4.30346	0.466622
	6.40594	7.95852	0.130371	8.77201	1.42719
	16.1655	6.47022	0.155537	4.17566	1.59464
	2.1881	10.9263	0.154117	7.39659	1.09094
	3.28636	11.8214	0.918601	7.59498	2.32475
	1.86266	20.7694	0.154985	5.4814	1.35897
	12.6122	14.0072	0.20969	3.97639	1.76385
	5.1774	3.65255	0.459565	5.83578	1.15972
	2.30793	6.68099	0.177346	7.28758	0.883903
	1.04451	3.87779	0.130789	7.31401	0.5613
	4.1629	6.16424	0.199094	6.06572	0.880757
	4.89225	10.9193	0.170369	5.2192	1.05418
	6.82479	6.16892	0.276656	6.8639	1.31689
	3.9429	10.9771	0.156813	7.32945	1.23573
	5.29436	7.96108	0.173671	4.7022	0.86079
	2.7094	5.40668	0.332054	6.2751	0.92991
	2.03752	6.64233	0.184833	5.97296	0.69712
	1.28	4.14405	0.18942	4.66795	0.330487
	1.55968	4.00905	0.372157	4.58174	0.589985
	0.873384	3.6549	0.228732	4.26712	0.271575
	2.44982	0.783455	0.184822	4.78488	0.251248
	0.879909	2.23897	0.236166	5.88482	0.416233
	1.57569	1.13615	0.533662	5.05903	0.720023
	1.30763	7.77501	0.245728	4.42929	0.581172
	1.1982	7.9046	0.604813	5.70129	1.24682
	2.46808	4.53701	0.348639	2.90541	0.442667
	2.32231	5.59466	0.695383	5.46969	1.30897
	1.48087	5.15722	0.433733	2.63594	0.477648
	2.13911	3.49789	0.166361	7.31781	0.682068
	1.13304	1.18956	0.165598	4.66926	0.12145
	1.13333	0	0.178482	4.57579	0.061285
	0.792689	3.05683	0.290988	4.47605	0.34591
	0.944289	2.46064	0.180098	5.25287	0.27282
	1.07276	3.19149	0.396558	5.51382	0.660185
	2.52647	0.77694	0.255727	3.75952	0.221708
	1.00991	0.967999	0.186529	4.00722	0.0412175
	0.559825	2.47286	0.168829	3.53307	0
	0.893439	2.74197	0.188844	4.85743	0.244477
	0.697797	2.79359	0.195323	4.90674	0.24645
AVERAGE	4.05348	7.15004	0.251862	6.26686	1.02617
STDEVP	2.96528	4.48457	0.178133	1.89408	0.57078
